# Supplementary material for: An elastic-net logistic regression approach to generate classifiers and gene signatures for types of immune cells and T helper cell subsets
Source: BMC Bioinformatics. 2019 Aug 22;20:433. doi: 10.1186/s12859-019-2994-z (PMC6704630; doi:10.1186/s12859-019-2994-z)
Supplement: Supplementary file 1 — Table S1. Coefficients of immune cell classifier and T helper cell classifier. Coefficients of immune cell classifier were located in the first sheet and coefficients of T helper cells were located in the second sheet. (XLSX 102 kb) [file 12859_2019_2994_MOESM1_ESM.xlsx]

## Sheet: Coefficients of Immune Cell Cla
Table S1. Coefficients of immune cell classifier and T helper cell classifier
	B Cell	CD4	CD8	Mono	Neu	NK	DC	M1	M2	MQ
1	0.614411	0.223359	0.355281	0.186932	0.334486	0.0888875	0.209936	-0.537805	-1.42145	-0.054036
HS3ST1	0.070869	-0.0159934	-0.0190967	-0.0220593	-0.017421	-0.0188624	-0.013824	-0.0300811	0.0213252	0.0451438
WNT16	0.00908197	-0.00190535	-0.000631102	-0.00140862	-0.00110282	-0.0011672	0.000869829	-0.00101117	-0.00104609	-0.00167944
ICA1	-0.0368608	0.0405432	-0.0477968	0.031938	0.0646561	-0.0140371	-0.0271503	-0.0246696	0.0062991	0.00707815
DBNDD1	0.0246414	0.00733011	-0.00477302	-0.00608798	-0.00598078	-0.00642492	-0.00258101	-0.00220533	-0.00150853	-0.00240989
CD38	0.000443472	-0.00164949	-0.00170655	-0.000141583	-0.000654814	0.00292766	-0.000797189	0.00319225	-0.000914678	-0.000699076
SLC22A16	-0.00685799	-0.0158362	-0.0105353	0.279189	-0.0572454	-0.0211014	-0.10677	-0.0532482	-0.0021174	-0.00547634
MEOX1	-0.0279899	0.157154	-0.0164411	-0.0244957	0.0127134	-0.0301918	-0.00995336	-0.016176	-0.0170665	-0.0275533
PRKAR2B	-0.0305111	-0.0229527	-0.00581191	0.036198	-0.028444	-0.0131501	0.043645	0.00401313	0.0293075	-0.0122938
ABCB4	0.0974068	-0.0281117	-0.0256167	-0.0436458	-0.0194289	-0.0185195	0.0399307	-0.0113023	0.0250733	-0.0157858
GAS7	-0.000403076	-0.00210736	0.000590276	0.00169472	0.000509805	0.000706054	0.000541408	-0.000381289	-0.000633645	-0.000516898
MATK	-0.00297117	-0.00311077	0.00528064	-0.00722406	-0.00494792	0.00917254	-0.000493955	0.0028162	0.00256031	-0.0010818
CD79B	0.00799601	0.000791396	-0.00100132	-0.00222745	-0.00586448	-0.000179723	0.00475403	-0.00348328	-0.00111232	0.000327145
SCN4A	0.0323146	-0.00530408	-0.00562896	-0.00377224	-0.00414142	-0.00137519	-0.000567608	-0.00317938	-0.00356643	-0.00477925
TKTL1	-0.0127489	0.0127395	-0.0110598	-0.00762879	0.000248672	0.0503978	-0.00610568	-0.00878441	-0.00579535	-0.0112632
PGLYRP1	-0.0060523	-0.00754312	0.00534311	-0.00351323	0.0370681	-0.0065005	-0.00299249	-0.00534881	-0.00481527	-0.0056455
IL32	-0.00900287	0.00774584	0.00795575	-0.00911618	0.00252499	0.004567	-0.00523305	0.00286167	-0.00235012	4.69648e-05
GIPR	-0.0513884	0.00396883	0.0386202	-0.0766905	-0.0304503	0.059376	0.108052	-0.0190188	-0.00745494	-0.0250143
SEMA3G	-0.00188564	0.0633843	-0.0292013	-0.00758062	-0.00654787	-0.0028777	-0.00288151	-0.00571692	-0.00216124	-0.00453154
STAB1	-0.00400953	-0.00386817	-0.000522561	0.0143018	-0.00528614	-0.00497317	-0.000519281	-0.00271617	0.0039865	0.00360668
CD4	-0.0365367	0.0441736	-0.0376349	0.0226625	-0.00886546	-0.0280015	0.0214885	0.00493844	0.00733162	0.010444
MRC2	-0.00142862	0.000127457	0.00122059	-0.00167358	-0.000900835	-0.00126827	0.00163903	0.000986179	0.00103504	0.000263012
CD22	0.0499727	-0.0201328	-0.00703052	-0.0236085	-0.000394273	-0.0165708	0.023731	-0.00188694	-0.0022875	-0.00179243
SEMA3B	-0.014995	-0.0223172	-0.00703146	-0.0136517	0.0748609	-0.0092467	0.0129798	0.00399415	-0.00449699	-0.0200959
ACPP	-4.61973e-06	-5.85154e-06	-7.50936e-07	4.72525e-06	5.18263e-06	-4.73583e-06	5.39287e-06	3.0675e-06	-2.69067e-06	2.8047e-07
VSIG2	-0.00841421	-0.00842018	-0.00362975	0.0976469	-0.0197614	-0.0142928	-0.00130719	-0.011702	-0.00789513	-0.0222242
MARCO	-0.00644758	-0.00619907	-0.00340498	0.0208345	-0.010554	-0.00745877	0.00926166	0.00803048	-0.00429756	0.000235296
ADGRA2	-0.00401375	-0.0032174	-0.00447659	0.0215357	-0.00424425	0.00600623	-0.000384621	-0.00318149	-0.0012172	-0.00680665
KCNG1	0.0328576	-0.00440656	-0.00475595	-0.00137275	-0.00411556	-0.00443788	-0.00930361	-0.00143565	-0.00154175	-0.0014879
SLAMF7	-0.0100751	-0.0276671	0.0209181	-0.00852798	0.0023561	0.0168797	0.01727	0.00929747	-0.0157531	-0.00469814
ARNTL2	0.000261455	-0.0250172	-0.00604897	0.0181388	-0.0145794	-0.0212688	-0.00147196	0.0635327	0.0179686	-0.0315151
ANK1	0.0342973	0.0532482	-0.0183142	-0.00569779	-0.0117865	-0.0234254	-0.00651501	-0.00802749	-0.00425026	-0.00952876
DAPK2	0.000226839	-0.00615038	0.0031958	-0.00172821	0.0110767	0.000633569	-0.000990374	-0.00273749	-0.00133255	-0.00219387
STAP1	0.0576745	0.0148631	-0.036794	-0.0149467	-0.0125398	0.014228	0.0040851	-0.00907512	-0.00423997	-0.0132552
MYOM2	0.00211573	0.0137777	-0.0330359	-0.00253909	-0.0116665	0.0635186	-0.00738308	-0.00867121	-0.00773898	-0.00837717
FLT4	-0.0183274	0.0166985	0.0713068	-0.0126547	-0.015543	-0.0331933	-0.00774148	-0.0022263	0.000397912	0.001283
MSR1	-2.22075e-07	-1.81272e-07	-1.66381e-07	1.79293e-07	-2.52021e-07	-2.23655e-07	1.78768e-07	2.34199e-07	-3.19037e-08	4.85047e-07
CDH1	-0.0394969	-0.0319782	0.0717128	-0.129115	0.0197183	-0.071524	0.251248	-0.0223265	-0.00831119	-0.0399268
ADAM28	0.0513836	-0.0427183	-0.0179872	-0.0035201	0.00287218	0.0113811	-0.0254615	0.0128938	-0.0480291	0.0591855
FOXP3	-0.00166086	0.147204	-0.052171	-0.0157551	-0.0132137	-0.0069022	-0.0332378	-0.00247425	-0.00565304	-0.0161362
DKK3	-0.0122549	-0.0220523	0.145596	-0.00877807	-0.0180997	-0.0313283	-0.0298221	-0.0113608	-0.00447561	-0.00742419
PTGER3	-9.60401e-05	-2.84771e-05	-0.000478212	-0.000134242	-0.000121125	0.00119382	-0.0003615	-0.000150616	0.000120019	5.63775e-05
TNIP3	-0.0107028	0.00277575	0.140582	0.00903241	-0.00718049	-0.0535751	-0.0264144	-0.00546787	-0.0205994	-0.0284497
KCNH2	0.00302857	0.0123236	-0.00445033	-0.000942448	-0.00215577	-0.00169392	-0.00344378	-0.00111463	-0.00110981	-0.000441514
YBX3	0.00115881	-0.0011338	0.000989202	0.00118046	3.2358e-05	-0.000615432	-0.00082017	-0.00038666	0.000185124	-0.0005899
TIE1	-0.0140819	-0.0064163	-0.0317969	-0.0119664	-0.00236677	0.0513415	-0.0052879	0.0279994	-0.00224674	-0.00517789
FSTL3	-0.00148863	0.0101135	-0.00578101	0.0257689	-0.00632847	0.0032932	-0.0101918	0.00424163	-0.00146106	-0.0181662
ST6GALNAC1	-0.0125269	0.16982	-0.076377	-0.0140169	-0.00555272	-0.00347651	-0.0324273	-0.010137	-0.0131582	-0.00214705
SPEG	-0.000829909	0.000931049	0.00370057	-0.000517398	-0.000882224	-0.00156162	-0.000877616	-0.000166406	5.03031e-05	0.000153253
IGF2BP2	-0.000960006	-0.000893804	-0.00146744	0.00398607	-0.00149121	0.00115978	-0.00146019	0.00206933	0.00219255	-0.00313508
SEMA3C	-0.00182786	-0.00138689	-0.00237338	0.00342497	0.00328454	0.000278176	-0.00200717	0.00358969	0.00327014	-0.00625221
TIMM21	0.00431105	0.00384701	0.00462012	0.00318995	-0.010858	0.00263571	-0.0114531	-0.0154315	0.00389596	0.0152428
GPC4	-0.000331649	-0.000598536	-0.000327427	-0.000790049	0.000218549	-0.00051081	-0.000534956	0.00316139	-0.000276111	-1.04034e-05
RAP1GAP	-0.00396178	0.00116966	-0.00577783	-0.0102871	0.0303725	-0.00311495	-0.0053148	-0.00210024	0.000203753	-0.00118926
EDN1	0.00101576	-4.00636e-06	-0.000527367	0.0308664	-0.00667007	-0.0111649	-0.0387473	0.135224	-0.051009	-0.0589838
SLC1A3	-0.00884601	-0.0136046	-0.00445219	-0.000896133	-0.000836231	-0.0141687	-0.0145907	0.0234522	-0.0134687	0.047411
IGSF9B	-0.0014997	0.00357279	0.00597809	-0.000781829	-0.00141045	-0.00268303	-0.00197009	-0.000856886	-2.54413e-05	-0.000323452
IL12RB2	-0.00209418	0.00974438	-0.00707716	-0.00203127	-0.00365479	0.0170509	-0.0040774	-0.00253557	-0.00207277	-0.00325214
COL19A1	0.0304448	-0.00416224	-0.00406885	-0.00116302	-0.00316615	-0.00432169	-0.00648682	-0.0022166	-0.00211567	-0.00274375
COBLL1	0.010507	-0.00165635	-0.00238313	-4.94549e-05	-0.000136314	-0.00101285	-0.00248184	-0.00102101	-0.000411921	-0.00135414
NME8	-0.00142649	-0.00164075	-0.00205556	0.00108195	0.00389447	0.00416331	-0.00139929	-0.0020783	-0.000917541	0.0003782
ADAMTS2	0.00157118	-0.00244082	0.00355193	0.0268418	-0.00808202	-0.00314991	-0.00495483	0.00103488	-0.00277608	-0.0115961
SIRPG	-0.010617	0.0295365	0.0371735	-0.00545619	-0.00845482	-0.0190027	-0.0085406	-0.00718173	-0.00359176	-0.00386523
P2RX7	-0.000346849	8.15642e-05	-0.000401781	0.00100749	-0.00152049	0.000835763	-0.00138578	0.00156352	-0.00160147	0.00176803
LAG3	-0.00915572	-0.00102344	0.0379725	-0.00521651	-0.00381648	-0.00644874	-0.00990071	0.0081635	-0.00326842	-0.00730597
NRCAM	0.00230349	-0.00868164	0.0420209	-0.00332739	-0.00552129	-0.0140534	-0.0111141	-0.00227197	-0.000430316	0.00107569
PHGDH	0.0027737	0.00270297	0.0430737	-0.00514439	-0.0271677	-0.0159981	-0.0224157	0.0573142	-0.0234	-0.0117387
BLNK	0.000470631	-9.39348e-05	-8.61719e-05	1.02738e-05	-0.000117132	-0.000125071	-0.000145819	-0.000122903	2.31014e-05	0.000187025
TREM2	-0.00379766	-0.000440158	-0.000210637	-0.0102474	-0.00375247	-0.00675134	-0.00619328	-8.89337e-05	0.0115301	0.0199518
TIMP3	0.00234272	0.00124056	0.000841954	-0.000921295	-0.000614838	-0.00170646	-0.00198448	-0.00308204	0.00688983	-0.00300596
MLC1	-0.0115312	-0.0182856	-0.000684675	0.0347001	-0.0112529	0.0539546	-0.0172299	-0.00925919	-0.00668137	-0.0137298
TRIM9	-3.49605e-06	-3.25038e-06	-1.03085e-06	-5.62997e-06	2.37477e-05	-1.71647e-06	-1.9113e-06	3.43513e-07	-5.03898e-06	-2.0172e-06
PROCR	-0.0220903	-0.0182952	-0.00509731	-0.0270396	-0.0142131	0.0180107	-0.00228287	0.00934754	-0.0157203	0.0773804
ISM1	-0.00290692	0.0340362	-0.0113179	-0.00140182	-0.00288608	-0.00274705	-0.00736751	-0.0024883	-0.00348472	0.000564149
JAG1	-0.0129696	-0.00229051	-0.00830741	0.0149403	0.0120649	0.0122345	-0.0107268	-0.000788893	0.0315004	-0.0356568
CD40LG	-0.0163099	0.125614	-0.0207749	-0.00503616	-0.0136261	-0.0253137	-0.0137748	-0.0102454	-0.00708058	-0.0134526
NDFIP2	-0.00658561	0.0236918	0.00749991	-0.000663383	-0.00374202	0.00668847	-0.00682178	-0.0122613	0.0152827	-0.0230889
CCL22	-0.000885192	0.00415492	-0.00360215	-0.00285733	-0.000194537	-0.00310661	-0.00190902	0.00615324	0.0116527	-0.00940603
NECAB2	-0.00131444	-0.0012573	-0.00119971	-0.00314212	0.0112034	-0.0006849	-0.00143719	-0.00167528	-0.00158528	0.00109282
HOMER2	0.0192401	-0.0121221	-0.00700182	-0.00408633	0.0118724	0.00526049	0.0096116	-0.0430891	0.0687526	-0.0484378
ZC2HC1A	0.00650528	0.0189507	-0.0171501	0.0169514	-0.0119573	-0.00281502	-0.00606399	-0.0141175	-0.0128696	0.0225662
ARHGEF10	0.00209021	0.0225133	-0.0236238	-0.0036728	-0.00719892	0.0256242	0.000244754	-0.00526526	-0.00332026	-0.00739146
TNNT1	-0.00300149	-0.00336686	-0.00315165	0.0167385	-0.0052469	-0.00377873	-0.00799178	0.0133873	-0.00735026	0.0037618
LIM2	-1.55601e-06	-2.37537e-06	-3.0244e-06	-8.29104e-07	-1.73263e-06	1.73451e-05	-3.27185e-06	-1.5358e-06	-1.93734e-06	-1.08263e-06
HAMP	-0.00804536	0.00966085	-0.0180851	-0.0182926	0.00692516	-0.0112185	0.000684357	-0.00144262	-0.0191831	0.0589969
DFNA5	0.00816847	-0.00545292	-0.00474853	-0.00724989	-0.00602377	-0.00729832	-0.00265118	0.0190463	-0.0054637	0.0116736
CHN2	-0.0149248	-0.018545	0.011465	0.0253003	-0.0150446	0.0133217	-0.0025529	-0.0145344	0.0192245	-0.00370981
TSPAN13	0.0507562	-0.00898525	-0.0138375	-0.0110513	0.0149886	-0.00606902	-0.0186239	0.00914131	-0.00568398	-0.0106351
CNTNAP3	-0.00907429	-0.0118207	-0.000238483	-0.0141971	0.0724663	-0.00858526	-0.0079711	-0.0078574	-0.00756724	-0.00515466
PDLIM1	0.00815916	-0.00242228	-0.000565055	4.59347e-05	-0.00223244	0.00243607	-0.00166773	-0.00122491	-0.000908369	-0.00162038
NPM3	-0.00124925	0.00474622	0.00177262	-0.00421976	-0.00437955	-0.00219608	-0.00293865	-0.00435801	0.00354264	0.00927981
KRT23	-0.00150247	-0.00110905	-0.000467055	0.000188764	0.00944161	-0.00130628	-0.00197431	-0.00144035	-0.000997198	-0.000833657
HLF	-0.0183194	0.202896	-0.0801084	0.000391101	-0.0131267	-0.00595792	-0.02436	-0.0170112	-0.0189837	-0.0254196
INPP4B	-0.000527368	0.00134484	0.000965862	-0.000227096	-0.000387692	-0.000422876	-0.000309301	-0.00023861	-9.55316e-05	-0.000102229
CRTAM	-0.0291435	-0.0460873	0.0939993	0.0250885	-0.0199715	0.00821603	-0.0153185	0.00750715	-0.0188165	-0.00547359
ASIC1	-0.000178655	0.00183495	0.0148652	-0.00023047	-0.00241194	-0.00439413	-0.00226147	-0.00361222	-0.00177208	-0.0018392
CYP27B1	-0.0157975	0.0208001	-0.0198274	-0.017883	-0.0101514	-0.0095386	0.0102765	0.0755698	0.00162661	-0.0350752
SLC6A12	-0.00397802	-0.00346337	-0.00459787	0.0049267	0.00578777	-0.00375336	-0.0052407	0.0125462	-0.00723185	0.00500452
WNT5B	-0.00435765	-0.0178949	0.00354227	0.0464704	-0.0234065	-0.0131829	-0.0516129	-0.0573458	0.137496	-0.0197076
TRPV4	-0.0146698	-0.0137674	-0.00923662	0.145529	-0.0414611	-0.0134437	-0.0686569	-0.0251325	-0.000465207	0.0413043
MAK	-0.000989213	-0.00204081	-0.00126186	0.000806655	0.0137755	-0.00326553	-0.000744067	-0.00278908	-0.00122332	-0.00226827
ADTRP	-0.00668756	0.0363777	0.00925818	-0.00614738	-0.00609689	-0.0123247	-0.00489586	-0.0071937	-0.00168829	-0.000601404
FAM184A	-0.0123526	0.0688022	0.00177983	-0.00804822	-0.01425	-0.0106726	-0.0104042	-0.00625403	-0.00455974	-0.00404062
SEMA5A	-0.00305893	0.0259409	-0.00657497	-0.00200896	-0.00204102	-0.00377239	-0.00765441	-0.00126788	-0.000519577	0.000957182
GZMK	-0.00100404	0.000662948	0.0037398	-0.00032088	-0.000637249	-0.000142478	-0.000718264	-0.000529234	-0.000297417	-0.000753193
DBN1	-0.00505778	-0.0471448	0.073241	-0.00671173	0.0344188	-0.0129251	-0.0146642	0.00402276	-0.0117416	-0.0134374
RTKN	0.0247314	-0.00418544	-0.0397725	-0.00690694	-0.0101855	0.0717419	-0.0218176	-0.0078828	-0.000741835	-0.00498059
OLFML3	-0.0062039	0.00403615	-0.0137512	-0.0194199	-0.00298193	-0.00188621	-0.0216454	-0.0362972	0.0272289	0.0709208
MYCL	-0.000897689	-0.00195013	-0.00311655	0.0236101	0.00273691	-0.00144203	-0.00337677	-0.00490279	0.000949788	-0.0116108
HSD11B1	-0.0182247	-0.00577141	-0.0266596	-0.0524532	-0.0236462	-0.0171671	-0.0418536	0.182501	0.133059	-0.129784
CTNNAL1	-0.0081334	0.0221331	-0.00715314	-0.0145999	0.0138922	-0.00716491	-0.0239474	0.016784	0.0943605	-0.086171
LGALSL	0.000461487	0.000644444	-0.00184933	-0.00225769	0.00798121	-0.00101539	-0.00115234	-0.00183979	-0.000881691	-9.0909e-05
SFRP5	-0.00700793	-0.083872	0.226626	-0.00299389	-0.0137684	-0.058661	-0.0407551	-0.00711397	-0.014704	0.00224988
CD274	-0.0103115	0.00216304	-0.00646937	-0.0192533	0.0183547	-0.00149498	-0.0117664	0.032384	0.0102232	-0.0138294
PLEKHG1	0.0076016	-0.00136132	0.00314575	-0.000520339	0.000707121	-0.00356463	-0.00239378	-0.00145207	-0.000749445	-0.00141288
INHBA	-0.0090649	-0.00506997	-0.0115272	-0.0110113	0.00399331	-0.0106428	-0.0105866	0.079773	0.00153146	-0.0273949
BHLHE41	0.0127186	-0.00492754	-0.00511897	-0.00974597	-0.00497199	-0.00440521	0.00489486	0.0176924	-0.00731345	0.00117729
SSPN	0.0236939	-0.00703861	-0.0145311	-0.0174666	0.0198441	-0.00808163	-0.0103948	0.0403465	-0.0187753	-0.00759648
SARDH	-0.00325127	0.0114206	-0.00297808	-0.00130423	-0.00214958	0.00384973	-0.00215446	-0.000204078	-0.000693924	-0.0025347
TNFAIP6	-0.00262833	-0.00222426	-0.000882172	-0.00157365	0.00496813	-0.00246722	-0.00217435	0.00680985	-0.00403613	0.00420812
BATF3	-0.0176806	-0.0155617	-0.00909906	0.00609006	0.00854191	-0.0124714	0.0146776	0.031891	0.0371357	-0.0435237
KIR2DL1	-0.00320864	-0.00415804	-0.0054745	-0.00242047	-0.00198477	0.0306164	-0.00430439	-0.00310906	-0.00283142	-0.00312516
C3	-0.00797531	-0.00496584	-0.00366535	0.00439666	0.0116417	-0.00645893	-0.0144427	0.00666248	-0.0177886	0.0325959
PTPRB	2.03623e-06	-1.42047e-07	-2.83674e-06	-5.75935e-07	-6.53887e-07	4.57529e-06	-1.61996e-06	-3.6233e-07	-2.95509e-07	-1.25121e-07
PKMYT1	-0.0102451	0.00856818	0.010194	-0.0274328	0.0112309	-0.0119062	-0.0142591	-0.0165313	0.0021704	0.048211
ADM2	-0.00111161	0.00323701	-0.00104224	-0.00346519	0.00424285	-0.000345411	-0.00244272	0.00768403	-0.00378578	-0.00297095
VPREB3	3.79168e-06	-4.97459e-07	-6.04298e-07	-1.42584e-07	-4.04787e-07	-3.09135e-07	-8.68637e-07	-3.36098e-07	-2.63056e-07	-3.65627e-07
ADORA2A	-6.78857e-05	0.000761824	-0.00189412	-0.00214249	0.00666331	-0.0032588	-0.00338999	0.0107517	-0.00232932	-0.00509425
CHN1	-0.00124297	0.0167582	-0.000984473	-0.00225688	-0.001031	-0.00231221	-0.00456454	-0.00315408	-0.00170538	0.00049333
ALDH1A2	-0.0207399	-0.0264062	-0.0148859	-0.0329078	0.0638592	-0.0228772	-0.0179935	0.0372397	0.0829691	-0.0482575
CHAC1	-0.00400414	-0.0156915	0.0262764	-0.0114199	-0.00577754	-0.0179827	-0.0176427	0.0456755	-0.0227395	0.0233061
PALLD	-0.00760667	-0.0127845	-0.00422389	0.0234486	0.000183226	0.0318066	-0.0175816	-0.0280232	0.0490892	-0.0343078
FGF13	-0.00374895	-0.00502338	-0.00421572	-0.0135273	0.0454733	-0.00407148	-0.00869245	-0.00875391	0.0185459	-0.015986
CHRNA10	-0.00378618	-0.00124139	-0.00534836	-0.0317919	0.0419425	0.000195956	-0.0128291	-0.00981715	-0.01049	0.0331656
GDF15	-0.00555043	-0.00198555	-0.00655655	-0.0103162	0.0142173	-0.00398506	-0.0086419	0.0270663	-0.00924786	0.00499998
IDO1	-0.004837	-0.00711801	-0.00433584	-0.00800638	0.00179832	-0.0045331	-0.00662401	0.0316374	-0.00474187	0.00676049
NAPSB	0.00403239	-0.000953402	-0.000284322	0.00410806	-0.00136851	-0.00108026	-0.00139394	-0.000703798	2.52032e-05	-0.00238142
RAMP1	-0.0281086	-0.0272237	0.000361114	-0.0441516	-0.0163573	0.0496827	0.0251794	-0.0142323	0.145742	-0.0908915
TRIM47	-5.07195e-05	0.000198426	0.00127668	-0.000504065	-0.000369882	-0.00079299	-0.00041064	0.00013609	0.000655564	-0.000138463
CCNA1	-0.00205888	-0.0026626	-0.00312875	-0.00220981	0.00227997	0.00370998	-0.00103406	0.0129532	-0.00310007	-0.004749
RXFP2	-8.15753e-05	-1.61705e-05	-0.000151283	0.0067542	-0.000905044	-0.000151936	-0.00150366	-0.000804224	-0.000720385	-0.00241992
EPHB2	-0.00847174	-0.00940373	-0.00770734	0.0425439	-0.0099209	-0.00835001	-0.0247424	0.0103103	-0.0158288	0.0315708
REG4	-0.0102209	-0.0264246	0.118941	-0.00599585	-0.010405	-0.0323281	-0.0203598	-0.00461862	-0.00779807	-0.000790449
IL2RA	0.0130076	0.0619807	-0.0408665	-0.0260191	-0.0118979	-0.00290831	-0.00423087	0.0337414	-0.00785591	-0.0149511
KLRD1	-0.00654133	-0.0146629	0.0183633	-0.00349577	-0.000980836	0.019147	-0.00288759	-0.00384049	-0.00219374	-0.00290759
RAB33A	-0.00490531	0.00279259	0.00838488	-0.0104796	0.00870123	-0.000462918	-0.000490735	-0.00899383	0.0182329	-0.0127793
PSAT1	-0.0181551	0.0234876	0.0357935	-0.00971069	-0.0196995	0.00240421	-0.00767052	0.0919664	-0.0283083	-0.0701077
SDS	-0.00625371	0.0037559	-0.000277089	-0.00362568	-0.00538798	-0.0102873	0.0074785	-0.00756268	-0.0126234	0.0347834
NT5E	0.00826481	-0.00477199	0.0102638	-0.00309229	-0.00348888	-0.00458261	-0.000462105	-6.60328e-05	-0.000525023	-0.0015397
PKIB	-0.015692	0.00350727	-0.0223661	-0.0566934	-0.0132883	-0.0135338	-0.0424023	-0.0739945	0.114605	0.119858
TBC1D4	-0.000387432	0.0023187	0.000908249	0.000270114	-0.000868478	-0.000975118	-0.00085745	-0.000440243	0.000178756	-0.000147096
IL6	0.000616826	-0.000212297	-0.000116546	-0.00023811	-0.000189764	-0.000251488	-0.000294144	0.000780392	-4.84674e-05	-4.64021e-05
AL355922.1	6.21204e-05	0.000117756	-0.000207076	0.00318912	-0.000682637	-8.72687e-05	-0.000569869	-0.000614066	-0.000234882	-0.0009732
DAB2IP	0.0144756	-0.0538113	0.093644	0.0088078	-0.00766727	-0.0223702	-0.0266336	-0.00403266	-0.00337795	0.000965425
SIT1	0.0201181	0.0297742	0.0389144	-0.00449727	-0.0111046	-0.0323468	-0.0139416	-0.00971688	-0.0043317	-0.012868
LRRC32	0.0191918	0.059313	-0.0500077	0.0032925	-0.0104975	0.020907	-0.021418	0.0207585	-0.0145706	-0.0269689
CD27	0.00163974	0.00697802	0.0103513	-0.00331769	-0.00145469	-0.00725996	-9.52725e-05	-0.00247187	-0.00162658	-0.00274303
PIANP	0.00296643	0.0286349	-0.00596354	-0.00140731	0.00704749	-0.00791603	-0.00462425	-0.00965231	-0.00454054	-0.00454486
SDSL	-0.00586223	-0.00679124	-0.00195391	0.0036394	-0.00602125	-0.00438682	-0.00345929	0.0124009	-0.00621412	0.0186486
ACVRL1	-0.0131856	-0.0171224	-0.00719811	0.0230118	-0.0201799	-0.0109801	-0.00839648	0.0547866	-0.0179341	0.0171982
CPNE2	-0.000196869	-0.00012356	0.000393533	0.000178494	0.000163868	-0.000327141	-0.000167452	-5.34117e-05	-8.17853e-05	0.000214324
RNF165	-2.32808e-06	-2.28059e-06	-3.82958e-06	2.56035e-07	-1.44996e-06	1.64575e-05	-2.11718e-06	-1.5058e-06	-1.41252e-06	-1.78982e-06
TNFRSF11A	-0.00359901	-0.000789679	-0.00526306	-0.00136263	-0.00365237	0.00725799	-0.00120634	-0.00594513	0.0069143	0.00764593
FBLN7	-0.0164753	0.191055	-0.0821041	-0.0127657	-0.0224659	-0.0092458	-0.00926836	-0.0157151	-0.0138451	-0.00916945
SLC4A10	-0.00905657	-0.00113519	0.0443779	-0.00259834	-0.0065994	-0.00698467	-0.00557094	-0.00370305	-0.00290691	-0.00582283
TMEM44	0.00466994	-0.0104785	0.0084689	-0.00482347	0.00589181	-0.00213482	0.000789358	-0.00377978	-0.00198779	0.00338432
CORIN	0.00121723	-0.00142676	-0.00125002	-0.0014801	0.00676459	-0.00113755	-0.000933475	-0.000736189	-0.000558773	-0.000458947
SNCA	-0.0133858	-0.0111377	-0.0126159	0.0361787	-0.0232851	-0.0123576	0.0127668	-0.0233319	-0.000755188	0.0479238
2019-03-01	0.00260762	-0.00112344	-0.000905627	0.00285101	-0.000818079	-0.0011941	0.000650277	-0.00120768	0.000713736	-0.00157371
LIX1	0.049661	-0.00804249	-0.00875683	-0.00455534	-0.00412363	-0.00549482	-0.00870702	-0.0053496	-0.00570952	0.00107827
PAM	-0.00498224	-0.00134751	0.000362535	0.00539412	0.00309094	0.00439651	-0.00430651	0.00162972	0.00115868	-0.00539624
FAM50B	0.00188311	0.00765222	-0.0101097	-0.00490678	-0.0020548	0.00244303	0.000423177	0.00208878	-0.00116874	0.00374966
AIG1	-0.0107714	0.00343552	-0.000817245	-0.0150183	0.0150745	-0.0141327	0.0176273	-0.0228049	0.015482	0.0119252
EPHA1	-0.00981044	0.00952053	0.0102388	0.00492613	0.00907362	-0.00830176	0.000377689	-0.00571915	-0.00286173	-0.00744369
LRP12	-0.00401612	-8.52817e-05	-0.00316982	0.00141752	-0.00451563	0.00249312	0.000658342	0.0060584	0.00412693	-0.00296745
PROSER2	-0.0259709	0.0310092	-0.0345187	0.173945	-0.0473333	-0.00324922	0.0127014	-0.0308443	-0.00317446	-0.0725645
ST8SIA6	-0.00223942	0.000560493	-0.00319195	-0.00141825	-0.00152794	0.010571	-0.00109238	-0.00159178	0.000595571	-0.000665387
CDHR1	-0.00775441	-0.0206142	0.0305964	-0.00320361	-0.0069262	0.0383434	-0.00996679	-0.00726112	-0.00409604	-0.00911743
HTR7	-0.0207709	-0.0119465	-0.00399193	0.0141625	-0.0189748	-0.0167018	0.0736604	-0.00900673	-0.00382443	-0.00260576
ZC3H12C	-0.00322715	-0.00126833	0.000146725	0.0100855	0.000248572	-0.00256209	0.000341697	0.0046849	-0.00529519	-0.00315466
NCAM1	-0.0108868	-0.0125924	-0.00161654	0.00408146	-0.00727581	0.0434653	-0.00653565	-0.00148826	-0.00213702	-0.0050143
GRIK4	-0.000975895	-0.000314456	-0.0055053	-0.000668255	-0.0011405	0.0133089	-0.00155931	-0.000791822	-0.00106066	-0.00129274
ESAM	0.0489694	0.00468642	-0.0118412	0.054163	-0.0237323	-0.0200227	-0.0124085	-0.00975127	-0.00562614	-0.0244367
KIRREL3	-0.00265663	-0.00212807	-0.00324294	-0.00336941	0.0120565	0.00436897	0.000393895	-0.00146186	-0.00218936	-0.00177111
KLRF1	-0.00266215	-0.00349654	0.00145088	-0.00155231	-0.000779183	0.0124785	-0.000838297	-0.0014779	-0.000691882	-0.00243114
CLEC1A	-0.0123052	-0.0112625	-0.00690631	0.0043867	0.0225115	-0.014021	0.00232834	0.00933602	0.0289805	-0.023048
CD226	-0.00237432	0.00273492	-0.000191301	-0.00217114	-0.00223776	0.00328625	0.00140485	1.00743e-05	0.000778101	-0.00123968
SLC7A11	-0.00466076	-0.00469394	-0.00257496	-0.00612799	0.00620541	-0.00338518	0.00200793	0.0129528	0.00189441	-0.00161769
EPS8	-0.00684765	0.00303013	-0.00478662	0.00451408	-0.00985849	-0.00818155	0.0178255	-0.00438767	0.000919451	0.00777282
DPYSL4	-0.0187419	0.0775807	-0.0561198	-0.0042609	-0.0113188	0.0162283	0.00376876	-0.000605935	-0.00173264	-0.00479769
ASAP2	-0.0117206	-0.00954943	-0.00500367	0.0236166	-0.0096757	-0.00500817	0.0251955	0.0106879	-0.0041614	-0.0143811
TMEM45B	-0.0155184	0.0210852	-0.012782	-0.0161641	0.0311349	-0.0180373	-0.000674813	-0.00554787	0.0386903	-0.0221859
WWC2	-7.81351e-06	3.91129e-06	-4.86128e-06	1.07509e-05	-8.68499e-06	2.7254e-06	4.56799e-06	7.767e-07	-2.02947e-07	-1.1696e-06
DST	-0.0164644	0.00846018	-0.0324301	0.0173485	-0.021039	0.0192039	0.0405393	-0.0126653	0.00339931	-0.00635225
TMEM132D	-0.00207754	-0.0023605	-0.00169495	0.00117721	0.0187088	-0.00256868	-0.00413095	-0.00237383	-0.00247433	-0.00220525
SETBP1	0.00917428	-0.00903865	-0.00119137	-0.00341054	0.000821019	0.00664608	0.00789683	-0.00395558	-0.00214421	-0.00479786
SPOCK1	-0.0150375	-0.0258154	0.0155347	0.199015	-0.0409088	-0.0226808	-0.025854	-0.0199594	-0.00171321	-0.0625809
CCDC50	0.000427622	-3.15366e-06	-0.000471499	0.000193139	-0.000374455	0.000109395	0.000387463	5.93972e-05	-3.19271e-05	-0.000295981
TRIM36	-0.0048448	-0.00364265	-0.00212858	-0.00280973	0.00345881	-0.00452113	0.0112079	0.00182114	0.00172008	-0.000261056
CLEC4F	-0.0305708	-0.0182884	-0.0104525	-0.0607413	-0.0248754	-0.0311195	0.154138	-0.0184236	-0.0211746	0.0615081
ANKRD22	-0.00367199	-0.00338344	-0.00239319	-0.00123232	0.00570286	-0.00482046	-0.00155233	0.00997734	-0.00285947	0.00423301
PTPRK	0.0102927	-0.00300669	0.00436745	-0.0028231	-0.0020628	-0.00407649	0.00070666	-0.00133025	-0.000461608	-0.00160583
STK32B	0.01544	-0.0153914	-0.00993042	0.0979707	-0.0192339	-0.0155863	-0.0344445	0.00379633	-0.0180707	-0.00454956
SCN3A	0.0143412	-0.00275097	-0.00216425	-0.00196247	-0.00159486	-0.00233721	0.000412749	-0.00139186	-0.00101503	-0.00153735
CD8A	-0.0172485	-0.044804	0.103698	-0.00430128	-0.0089286	0.00513097	-0.0144382	-0.00659022	-0.00175654	-0.0107621
PID1	-0.0223047	-0.0202505	-0.00944721	0.031784	-0.0153279	-0.0186374	0.0333368	-0.00986719	-0.0380492	0.0687634
KCTD15	-0.000827925	0.00147077	-0.00173648	0.00244391	-0.00162926	-0.00125592	0.00239177	-0.000195987	-4.91041e-05	-0.000611769
MCOLN2	0.00556696	-0.0151556	0.0334491	-0.0155533	-0.0226118	-0.0148556	0.0331951	0.0127395	0.00419369	-0.0209681
GRAP	0.00046895	0.000430494	0.000182634	0.00020397	-0.000431332	-9.83587e-05	-0.000539973	-0.000162389	-5.2632e-05	-1.36338e-06
GPR15	0.00454299	0.0182629	0.000851994	-0.00117094	-0.00199782	-0.00521132	-0.004957	-0.00333412	-0.00168853	-0.00529816
ENAH	0.0115664	-0.00183862	-0.00174359	-0.000757961	-0.00126135	-0.000225936	-0.00389255	-0.00103315	-3.73608e-05	-0.000775911
L3MBTL4	0.030149	-0.00901364	-0.0370164	0.0121256	-0.0103717	0.0445558	-0.0157385	-0.00458011	-0.0116045	0.00149453
ADAMTS1	-0.00841545	0.00574146	-0.0153377	-0.00528872	-0.00271644	0.0494731	-0.0129201	-0.00428117	-0.00206566	-0.00418931
ADAMTS5	-0.00112361	0.00351975	-0.00186122	0.0700053	-0.00300934	-0.00413136	-0.0260965	-0.00858254	-0.00487082	-0.0238496
EPHB1	-0.00626308	-0.00313943	-0.00636555	-0.0138407	0.0467251	-0.0050354	-0.00234847	-0.00436658	-0.00192525	-0.00344064
PSD3	0.0426545	0.0162315	-0.03041	-0.0083447	-0.0214858	-0.0153473	-0.00361006	0.0267538	0.0104287	-0.0168707
TIAM1	-0.00157827	0.00265665	-0.000728543	0.0015261	-0.00205095	-6.61306e-05	0.000438147	-8.82e-05	0.000266012	-0.00037481
PCDH1	-0.0107318	-0.0104918	-0.0132554	-0.00637329	-0.0074536	0.0679167	-0.0126068	-0.002345	-0.00217555	-0.0024834
HKDC1	-0.00632894	0.0325	0.00605371	-0.00335017	-0.00680733	-0.00938709	-0.00533702	-0.0022621	-0.00244521	-0.00263582
MS4A1	0.0466967	-0.0157368	0.0177847	-0.00244594	-0.00144968	-0.0152244	-0.0167715	-0.00372264	-0.00170311	-0.00742733
NRG1	-0.00165477	-0.000636401	-0.00345321	0.0138605	-0.00373209	-0.00351376	-0.00719815	-0.00472817	-0.00506998	0.016126
CLEC18A	-0.0005237	0.000959049	-0.003137	-0.00214141	0.0109661	0.00168171	-0.00222669	-0.00211011	-0.00143418	-0.00203374
KIT	-0.00484464	0.00930064	-0.0141529	-0.0120678	0.020462	0.0141748	0.000180504	-0.00380259	-0.00366044	-0.00558963
GALNT14	1.60276e-08	-7.21487e-08	5.57817e-08	-4.89604e-08	3.61263e-07	-8.56497e-08	-5.49905e-08	-7.0811e-08	-5.01708e-08	-5.03414e-08
LRRC43	-0.00551733	-0.00297689	-0.0219227	-0.00559434	-0.00650277	0.0564528	-0.0143088	-0.00123672	-0.00387386	0.00548065
GPR153	-0.0046112	-0.0103053	0.00206484	-0.00291651	-0.00658615	0.0176203	0.00672323	0.00304688	0.00149277	-0.00652889
HIST1H4H	0.0015996	-0.000460018	-0.00237944	-0.00171317	0.00847554	0.000632535	-0.00400976	0.00272484	-0.00222464	-0.00264546
CD1C	0.0236302	-0.0057588	-0.0103224	0.00651996	-0.0137844	-0.0122926	0.00747242	-0.00543298	0.0257305	-0.0157619
SLC45A3	0.0276051	-0.00558524	-0.0116343	0.00156237	-0.00843885	0.0108885	-0.00899682	-0.00338018	0.00243104	-0.0044516
C1R	-0.000545206	0.000507468	-0.00070999	-0.00100345	0.0025462	0.000963707	-0.00123821	0.00210219	-0.000856633	-0.00176609
ISL2	-0.00133711	-0.00175616	-0.000739072	-0.00275805	0.00754173	-0.00221656	0.00329353	-0.000369769	-0.000563584	-0.00109495
TNFRSF13C	0.034752	-0.00228591	0.00595214	-0.00213158	-0.00633775	-0.0105588	-0.0115657	-0.00282036	-0.00176848	-0.00323552
UBASH3A	-0.00202891	0.0043932	0.0061448	-0.000786037	-0.00160945	-0.0025878	-0.00129313	-0.000879738	-0.000361449	-0.000991482
VAV2	0.000670186	-0.000258014	-0.00015092	0.000374968	-0.000374809	-0.000219409	1.30221e-05	0.000205234	5.71711e-06	-0.000265975
S100B	-0.0148966	-0.0139708	0.0250178	-0.012544	-0.0160277	0.0142117	0.00161907	-0.0179205	0.0204288	0.0140822
CACFD1	0.00446686	0.000949838	-0.00197606	0.00444703	0.000275369	0.00233394	-0.00196248	-0.00300543	-0.000764282	-0.00476479
CXCR5	0.0222763	0.00882555	0.00160898	-0.00128339	-0.00272706	-0.00474016	-0.00941196	-0.00493218	-0.00167304	-0.00794298
CCR5	-0.00390707	-7.75313e-05	0.00633708	0.000404832	-0.00267833	-0.00431778	0.000275106	0.00301454	0.000303828	0.000645315
ALOX15	0.000735132	-0.00907995	-0.00703759	-0.0284085	0.0229936	-0.0157984	-0.00998214	-0.0583788	0.16312	-0.0581634
DHRS3	-0.0122184	0.0135859	0.000300211	-0.0106774	-0.0118781	0.0123981	-0.00433467	0.000896408	-0.00314653	0.0150745
IL23R	-0.00111101	0.0167522	0.0758376	0.00366535	-0.000114042	-0.0450468	-0.0112621	-0.0107292	-0.00691829	-0.0210736
VCAM1	-0.00194325	-0.0106256	0.0497886	0.00218682	0.00157246	-0.0219513	-0.00739153	1.64515e-05	2.07591e-05	-0.0116734
OLFML2B	-0.000408259	-0.000369565	-0.000379727	0.000195824	-0.0008285	-0.000572828	0.000471445	9.98501e-05	0.000189186	0.00160257
FCRLB	0.0204422	-0.0312701	-0.0337936	-0.0384511	0.0251648	0.0552648	-0.0323233	-0.00518158	0.0330315	0.00711646
C1orf115	0.0426518	0.0269611	-0.025153	0.0411479	-0.0222831	-0.0137599	-0.0196625	-0.00340234	-0.00347279	-0.0230271
CAPN13	-0.00203202	-0.00291618	0.000949512	-0.00322282	0.0168826	-0.00264604	-0.000463775	-0.00226977	-0.00231793	-0.00196362
INHBB	-0.000810657	0.000357642	-0.000842048	-0.00167578	0.00684071	-0.000752826	-0.000361558	-0.00113117	-0.00100457	-0.00061974
TGFA	-0.0163002	-0.00615854	0.00213789	0.00657812	0.0245853	0.00646027	-0.00881866	-0.00732592	0.018874	-0.0200323
CLDN1	-0.00177044	0.00408333	0.00371061	-0.00359055	-0.0014147	-0.00562467	-0.0103769	-0.026843	0.0591443	-0.0173179
PROK2	-0.0064059	-0.00678342	0.00883025	0.0166285	0.0207498	-0.00710567	-0.0115904	-0.00610966	-0.00218626	-0.00602726
TMEM169	-1.87947e-05	0.00249299	-0.00234835	-5.33004e-05	0.00358707	0.000738752	-0.00202631	-0.000872792	-0.000653954	-0.000845315
CXCR1	-0.00162293	-0.00161468	-8.92251e-05	-0.000729743	0.00575711	0.00249828	-0.00166876	-0.00185424	-0.000394613	-0.000281205
TRAT1	-0.00826409	0.025277	0.0165501	-0.00311839	-0.00523614	-0.0074887	-0.00511365	-0.00509371	-0.00196789	-0.00554449
FBLN2	0.0469277	-0.111339	0.1089	-0.0893567	-0.0520842	-0.0206658	0.142041	-0.00846039	-0.0136009	-0.00236116
FCRL1	0.0150466	-0.0030893	-0.00267738	-0.00688236	0.00247251	-0.00566734	0.00753086	-0.00272668	-0.00171614	-0.00229074
PPM1L	-0.00163486	-0.00207856	-0.00209676	0.0023201	-0.000860234	0.00480498	0.00304773	-0.00231225	0.00296477	-0.00415493
CTLA4	-0.00600299	0.0196581	0.00360591	-0.00487193	-0.00387303	-0.0051278	0.00311951	-0.00396472	-0.000487809	-0.00205522
ICOS	-0.00978944	0.0354321	0.0174449	-0.00320372	-0.00686505	-0.0124856	-0.00542249	-0.00623916	-0.00246884	-0.00640275
CD200R1	-0.0199856	0.0279367	0.0336561	-0.00655131	-0.0206661	-0.027221	0.019759	-0.0523733	0.10007	-0.0546244
PTPN13	-0.0345037	0.0722823	-0.0294118	0.00222497	-0.0256777	-0.0434683	0.0920648	-0.0119937	-0.00437536	-0.0171414
PTX3	-0.00511578	-0.00596808	-0.000458855	0.0238498	-0.000708231	-0.00505996	-0.00302282	-0.00667961	0.013028	-0.00986441
DNASE1L3	0.0477052	-0.0222283	-0.0171259	-0.0673508	-0.0144469	-0.0287141	0.132582	-0.0167196	-0.0242202	0.0105189
APBB2	0.0034601	-0.00214482	-0.000170811	0.00045365	0.00274682	-0.00165793	1.27904e-05	-0.000327619	-0.00064545	-0.00172673
CXCL5	-0.00101325	-0.00097492	-0.000938701	-0.00175019	-0.00107517	-0.000934302	-0.000435771	0.0052894	-0.00142645	0.00325935
CAMP	-0.00349995	-0.00415144	-0.00313926	-0.0022482	0.0252528	-0.0045071	-0.00204948	-0.000363015	-0.00420802	-0.00108634
PLXNB1	-0.00182433	-0.00198765	0.00323738	0.00654856	0.000903551	0.00233646	-0.00444524	-0.00209597	-0.000643421	-0.00202936
SPRY1	0.00439459	-0.00275289	0.0044048	0.00322996	-2.45486e-05	-0.000304091	-0.00405058	-0.00194825	-0.00059873	-0.00235026
GUCY1A3	-0.00793823	-0.00750574	-0.0351277	-0.0241472	-0.0183521	0.0317774	0.0640892	0.0151722	-0.00885948	-0.00910847
ANKRD33B	0.0203708	-0.00893214	-0.00963179	-0.0165052	0.0219475	-0.00556112	0.00823401	0.00441468	-0.00504844	-0.00928831
RHOBTB3	-0.00463699	-0.00252975	-0.0262379	0.00233187	-0.000819209	0.0355886	-0.00549339	-0.00222022	-6.72141e-05	0.00408427
EBF1	0.0157435	-0.00356616	-0.00183235	-0.00329491	-0.00182341	-0.00324066	0.00319298	-0.00157399	-0.00121349	-0.0023915
IL31RA	-0.00122267	-0.012523	-0.000903186	0.182017	-0.0398062	-0.0174909	-0.0812761	0.0786669	-0.0539825	-0.0534797
ANKRD55	-0.022014	0.0873156	-0.0510215	-0.0120951	0.0376806	-0.007629	-0.0133449	-0.0148712	-0.00539027	0.00136983
GPER1	0.0101323	-0.0117469	-0.0188871	0.100457	-0.0280007	-0.00619447	0.0357734	-0.019689	-0.00479426	-0.0570505
OSR2	0.0021124	-0.00507443	0.0184121	0.0387305	-0.0102499	-0.00706435	-0.00265153	-0.0100875	-0.00539962	-0.0187276
GEM	-0.000194449	0.00027196	0.0015329	-0.0126572	-0.00438397	-0.00681839	0.0201859	0.0172084	-0.00853083	-0.00661434
ZMAT4	-0.00310514	0.00317827	-0.024484	-0.001998	-0.00382853	0.0508398	-0.00849947	-0.00246223	-0.00517133	-0.00446939
C7orf34	-0.00430105	-0.00476044	-0.000855213	-0.00741846	0.0282229	-0.0049388	0.00111727	-0.00311946	-0.00385615	-9.06227e-05
C9orf84	-0.00368962	-0.00325837	-0.0043456	-0.00981736	0.0302349	-0.00237181	0.00201125	-0.00378009	-0.00302705	-0.00195621
FAAH2	0.00123923	0.0614702	0.00681152	-0.001741	-0.0075042	-0.0190887	-0.00936138	-0.0109177	-0.00463656	-0.0162713
DACT1	0.0104485	0.0166452	-0.0095922	-0.000531223	-0.00612558	-0.00406026	-0.00225934	-0.00297549	0.000365888	-0.00191548
BEND7	-0.00393106	-0.00500237	-0.00386904	-0.00856521	0.0414396	-0.00508296	-0.00172825	-0.00485005	-0.0044049	-0.00400574
ZNF503	-0.00412085	-0.00369731	-0.00150002	0.00789976	-0.00321715	-0.00252574	0.00669762	-0.00269842	-0.00167405	0.00483616
TMEM52B	-0.00436557	-0.00392809	-0.00728807	0.00947603	-0.0018846	-0.00604066	-0.0012391	-0.0224345	-0.0156869	0.0533915
AMOTL1	-0.0218443	0.0164372	-0.108139	0.106732	-0.0354375	0.107691	0.0201178	-0.0324811	0.00334071	-0.056418
HTRA1	-0.0098514	-0.00627016	0.00827447	0.0398299	-0.0175443	-0.0158203	-0.0317851	-0.018744	-0.00613522	0.058046
CKB	-0.0177063	-0.00394436	-0.00171831	-0.012919	0.00399147	-0.0129585	0.0385844	0.0139204	0.0112295	-0.0184792
NETO1	0.0268138	-0.00440002	-0.00310106	-0.00221895	-0.00318875	-0.00416536	-0.00237123	-0.00204538	-0.00173654	-0.0035865
CLEC4E	-0.0113286	-0.01381	-0.00161169	0.01666	0.0177067	-0.0111014	-0.0166423	0.0195101	-0.0137057	0.0143229
CLEC4D	-0.000545237	-0.000683862	9.25828e-06	0.00142946	0.000915916	-0.000550956	-0.000995547	0.000627375	-0.00052846	0.000322051
RBPMS2	0.0103125	-0.00392976	-0.0759352	-0.00762879	-0.0123498	0.125607	-0.0246588	-0.0112448	-0.00422583	0.00405367
NKX3-1	0.00937176	-0.00574283	0.0198971	-0.00385775	0.0177475	-0.0156884	-0.00312693	-0.00680427	-0.00429835	-0.00749783
TMEM92	-0.0068872	-0.0104211	-0.00135387	-0.00753949	0.0297855	-0.00854757	-0.00253348	-0.0069034	-0.00685325	0.0212538
GPRC5B	-0.027641	0.130564	-0.0394795	-0.0408964	-0.0284841	-0.0345585	0.0210191	0.00415495	-0.0131392	0.0284607
LOXHD1	-0.0100166	-0.0130965	0.00636502	0.038527	0.0294131	-0.0143995	-0.00547121	-0.00923818	-0.00360452	-0.0184786
JSRP1	0.000589208	-6.20988e-05	0.00382428	-0.00191878	-0.000204078	-0.00221168	-0.00114859	-0.00231653	-0.0017345	0.00518279
AXL	-0.00540066	0.00285176	0.00299588	-0.0113561	-0.00422044	-0.00417118	0.0207795	-0.00341923	-0.00730227	0.0092427
KIR3DL1	-0.00382734	-0.00664883	0.00503774	-0.00132869	-0.00222078	0.0213252	-0.00456916	-0.00248663	-0.00141113	-0.00387041
NLRP7	-0.0021961	-0.0060077	-0.00666324	-0.0053568	0.00908102	0.0254653	-0.00510685	-0.00309044	-0.00282773	-0.00329746
PPP1R14A	0.000835808	-0.000254131	-0.000200704	-0.000467341	-0.00012182	-0.000165001	0.000590042	-0.00032861	0.000210537	-9.87802e-05
SEMA6B	-0.00742102	-0.0108407	0.000159525	0.00286563	0.0103577	-0.0064394	-0.00299745	0.00570384	-0.0101145	0.0187264
SOAT2	-0.0115329	-0.008678	0.0979536	-0.00476755	-0.0134549	-0.0427044	-0.00622211	-0.00453794	-0.0054304	-0.000625339
RAB3IL1	-8.46576e-05	-8.5505e-05	-1.70865e-05	-0.000103786	-3.7386e-05	-6.78652e-05	-5.18365e-05	-0.000146003	0.000201062	0.000393064
BATF2	-0.00161414	-0.00285473	-0.00179688	-0.000592806	0.00556249	-0.00295716	-0.000242146	0.0063744	0.000606259	-0.00248529
NT5DC2	0.00222205	-0.0209391	0.010612	0.0215776	-0.0269682	-0.0175058	0.00531336	-0.0279891	0.0123458	0.0413314
CXCL10	-0.0036759	-0.00317519	-0.00276854	-0.00344037	-0.00424067	-0.00436739	-0.00477024	0.015674	-0.00307058	0.0138349
P2RY12	0.00477467	-0.00696452	-0.00437852	0.00848927	-0.0103103	-0.0085875	-0.0155196	-0.00666696	-0.0142255	0.053389
LDB2	-0.0019747	-9.96347e-05	-0.0236714	-0.00169971	-0.00290387	0.0525245	-0.00867287	-0.0039857	-0.00571642	-0.00380027
ROBO1	0.0156695	-0.0434708	0.0651639	0.0022768	-0.00788999	-0.0143757	-0.0219998	-0.00420404	-0.00368858	0.0125187
LGALS9B	-0.00362892	-0.00246277	-0.0234577	-0.0107229	0.0117022	0.0404465	-0.00658123	-0.00469785	-0.00687547	0.00627815
METTL7B	-0.00078248	-0.00366541	0.00610291	-0.00230207	-4.8974e-05	-0.00682145	-0.00444849	0.00387701	-0.00977868	0.0178676
TMEM37	-0.0158554	-0.0202505	0.0107007	-0.0134712	-0.0249038	-0.00890759	-0.0363344	-0.0553064	0.0178579	0.146471
GPR82	-0.00175576	-0.000337055	-0.00323973	-0.00497476	0.00226631	0.00178577	-0.00449009	-0.00664411	0.00338871	0.0140007
GPR34	-0.0124465	0.0028102	-0.020156	-0.00835187	0.000788635	-0.000122712	-0.0187528	-0.0407817	0.0298812	0.0671315
GATM	0.0315176	-0.0235149	0.0122951	-0.000643799	-0.0167355	-0.00835106	-0.0262209	-0.0556486	0.06216	0.025142
CD8B	-0.0169548	-0.0642073	0.163522	-0.00234387	-0.00738579	-0.0394255	-0.0153109	-0.0116153	-0.00170642	-0.00457186
RCAN2	-0.000163982	-0.000471012	0.0202151	0.000456955	9.8127e-05	-0.00824656	-0.00551815	-0.00175568	-0.00135297	-0.00326186
THEMIS	-0.0112878	0.0189154	0.0420441	-0.00396248	-0.00800058	-0.0177937	-0.00770185	-0.00425769	-0.00320861	-0.00474686
BNC2	-0.00671244	-0.00750086	-0.0133465	-0.0064155	-0.00518685	0.0471765	-0.00731099	-0.00301881	-0.00413945	0.0064549
CYSLTR1	0.00948609	0.010511	-0.0328256	0.00228327	0.0110127	-0.000496654	0.00205155	-0.0164419	0.0132404	0.00117912
OLR1	-0.00954171	-0.000558601	-0.0131308	-0.0168628	-0.00137868	-0.0123662	-0.00617756	0.0316271	-0.00745435	0.0358437
CCDC36	-0.000230564	-0.000407191	-0.000334609	-0.000692366	0.00228061	-0.000255496	0.000135099	-0.000321219	-0.000399798	0.000225534
CNTNAP2	0.0317171	-0.0045337	-0.00435398	-0.00163775	-0.00385655	-0.00379313	-0.0087943	-0.00194532	-0.000297581	-0.0025048
LINGO2	-0.00704113	0.00357833	-0.0499024	-0.00779738	-0.00519386	0.10971	-0.0242609	-0.003372	-0.00960847	-0.00611221
UGT8	0.0376089	-0.00174318	-0.0028607	-0.000162631	-0.00262262	-0.00601217	-0.0104075	-0.00394082	-0.00371932	-0.00613993
KY	-0.00451338	-0.00428119	-0.00521439	-0.0148714	0.0512477	-0.00563346	-0.00426534	-0.0049863	-0.00470842	-0.00277389
CD248	-0.0046192	-0.00360804	0.0273009	-0.00277482	-0.000571677	-0.00944821	-0.00457354	-0.00286332	-0.00104769	0.00220561
SLC22A1	-0.000825218	-0.000680927	-0.00079067	-0.000893077	0.00490227	0.000542606	-0.0013307	-0.000455196	-0.000360558	-0.000108535
CATSPER1	-0.0146546	-0.00281665	-0.0344412	0.0243608	0.0108051	0.0355856	-0.020081	-0.00635555	-0.0146004	0.022198
SFN	-4.1866e-05	4.50599e-05	-2.39641e-05	-8.28075e-05	0.000214668	-4.85454e-05	-1.71817e-05	-5.15615e-05	-3.69916e-05	4.31904e-05
NUPR1	-0.0123909	-0.0207073	0.0128782	-0.041713	0.00778181	-0.0232725	-0.0148085	0.0865585	-0.0306626	0.0363362
ZNF683	-0.00812784	-0.0163667	0.0374051	-0.00241024	-0.00611868	0.018341	-0.0094774	-0.00573775	-0.0025048	-0.00500271
PLA2G16	-0.0037767	-0.00275286	0.00555677	0.00876132	-0.00726837	0.00586968	-0.00426172	-0.000183064	-0.00295635	0.00101129
DIRAS1	0.00700603	-0.00207721	-0.00125691	-0.00265189	-0.000647402	-0.00148797	0.00100525	0.000173361	0.000116005	-0.000179259
BOK	-0.00470269	-0.0032102	-0.0182527	-0.00460831	-0.00784364	0.0562781	-0.0181694	-0.00361916	-0.00380541	0.00793333
PGBD5	-0.00449843	-0.00272909	-0.00357669	-0.0102729	-0.00794147	-0.00690441	0.0238305	-0.000728164	-0.00941057	0.0222312
MSC	-0.000167561	0.000481239	0.00634636	-0.00365862	-0.0011039	-0.00593035	-0.0011451	0.00705167	0.00107129	-0.00294503
ALOX15B	-0.0207485	-0.0204153	-0.0122959	0.100713	-0.0386221	-0.0207242	-0.0317931	0.0666267	0.0289772	-0.0517181
FCER1A	-0.0193269	-0.00888944	-0.0184549	-0.0120339	-0.0151252	0.0155197	0.0519022	-0.0151328	0.00342003	0.0181212
PIPOX	-0.000241489	-0.000471644	2.5488e-05	-0.000702813	0.000544345	0.000127964	0.000494312	2.76827e-05	-0.000230544	0.000426698
AKAP5	0.000564561	-0.00363601	-0.00159877	-0.00182436	-0.00595016	0.0236965	-0.00617359	-0.0070279	0.00819272	-0.00624296
TDRD6	-0.00861993	-0.014032	0.00558406	0.106849	-0.0303428	-0.0171094	-0.0352867	0.0106979	-0.00892767	-0.00881272
MB21D2	-0.0191775	0.0519193	-0.0116183	0.00414589	-0.022314	-0.0206957	0.0119281	-0.00405554	-0.00990785	0.0197756
MAP3K15	-0.0116252	-0.00476862	-0.00936456	-0.0293375	0.0577016	-0.000665295	-0.00418716	-0.012582	-0.00833556	0.0231643
CXCR2	-0.000596695	-0.000588377	-0.000188754	4.28674e-05	0.00166889	0.000712834	-0.000483393	-0.00058811	-0.000130062	0.0001508
FCRL6	-0.0125306	-0.0162026	0.0216495	-0.00686546	-0.00661195	0.0210346	0.00700602	0.000687326	-0.00427636	-0.00389047
CCL13	-0.00363562	-0.00359134	-0.00246264	-0.00917261	-0.00367567	-0.00373137	-0.00477391	0.00276842	0.0334431	-0.00516835
CLDN7	0.00114664	-0.00221737	0.00772058	0.00443121	-0.00506591	-0.00448871	-0.00364176	0.0057165	-0.00392315	0.000321969
RTKN2	-0.014281	0.0919777	-0.0161373	-0.00672747	-0.011494	-0.00862352	-0.00935543	-0.00931394	-0.00292741	-0.0131177
TSHZ2	0.00674358	0.0673695	-0.0244445	-0.00659545	-0.0118293	-0.0108467	-0.010764	-0.00503575	-0.00381552	-0.000781907
EPHB3	-0.0052917	0.00102132	-0.0023073	0.00494214	-0.00517286	-0.00345098	0.0209272	-0.00691462	-0.00106596	-0.00268722
PLCB1	-0.00295148	-0.00122194	-0.000126721	0.00670461	0.000711228	0.0042479	-0.00282972	-0.00195973	-0.000800831	-0.00177332
NDN	-0.000204977	-0.000362526	-4.74352e-05	0.000394649	-0.000433512	-0.00016407	0.000971419	-0.000161481	0.000432987	-0.000425054
VMO1	-0.00176836	0.000878073	-0.00146543	-0.00528945	-0.0016372	-0.00274941	0.00790217	0.00135689	-0.000822587	0.00359531
CADM1	-0.0228061	-0.00064498	0.0199442	-0.0281583	-0.0198202	0.027253	-0.0133009	0.00759167	-0.0763558	0.106297
SPNS2	-0.00138679	-0.000900564	0.00164338	-0.00177065	0.00487371	-0.00129126	0.000694414	-0.00143613	-0.000913565	0.000487455
MCEMP1	-0.00454296	-0.00724557	0.00199806	0.0508155	0.0261455	-0.00367002	-0.0171798	-0.0146844	-0.00452071	-0.0271156
PTGDR2	-0.0178177	0.00577195	0.00187057	-0.017864	-0.00558616	0.00146294	0.0520679	-0.0107736	-0.00642663	-0.00270527
GPR19	-0.00182697	0.00447441	-0.00218965	-0.00221451	0.00787258	0.00102993	-0.00191051	-0.0014947	-0.00128262	-0.00245796
TMEM119	-0.0307711	0.0177747	-0.00890815	0.00120808	0.0451457	-0.000581629	-0.0144052	-0.0100114	-0.0361944	0.0367435
GBP6	-0.00594578	-0.00982457	0.00506295	-0.0205984	0.0675842	-0.0108988	-0.00403707	-0.00752637	-0.00845987	-0.00535621
KLRC4	-0.0148345	-0.0556602	0.0787209	-0.00890958	-0.0158753	0.068081	-0.0252157	-0.00170385	-0.0110792	-0.0135236
EFHC2	-0.0034861	0.00124416	-0.00130737	-0.00441061	0.00716177	0.00651568	-0.00239695	-0.0014059	-0.00128455	-0.000630121
CCR4	-0.00423533	0.018219	0.00605023	-0.00115065	-0.00183309	-0.00614332	-0.00295745	-0.00274405	-0.00155462	-0.00365071
NCF4-AS1	-0.00670542	-0.00659556	-0.0053073	-0.0093791	0.0545227	-0.0065956	-0.00245902	-0.00729716	-0.00424694	-0.0059366
ST6GALNAC3	0.00282235	-0.00255546	0.00168364	0.00600685	0.00642721	-0.00501989	-0.00372576	6.14779e-06	-0.00255594	-0.00308915
TREML3P	-0.00436949	-0.00889446	0.000936778	0.0223642	0.0339331	-0.00433065	-0.0125897	-0.00919348	-0.00372042	-0.0141359
PCDH9	0.0147429	-0.00348609	-0.00302067	-0.00325974	-0.00220474	-0.000245422	-0.000799014	-0.00148225	-0.0009352	0.000690253
CCSER1	0.00113756	-0.000465218	-0.000327741	-0.000293062	-0.000120312	-0.000430354	0.00123225	-0.000207061	-2.55576e-07	-0.000525809
F8	-0.000905422	-0.000694166	0.00178318	0.00154152	0.00219289	-0.00170004	-0.000823132	0.000234262	-0.000235595	-0.0013935
CA13	0.00692286	-0.00318233	-0.00384591	0.0100547	-0.00468547	0.0112396	-0.0077461	-0.0038514	-0.000988138	-0.00391777
PRSS57	-0.00315627	0.00483757	-0.0223678	0.00587389	-0.00805132	0.0498875	-0.0122493	-0.0142458	-0.00929687	0.00876843
SOCS1	0.0125945	0.0172647	-0.0069057	-0.0260933	-0.000246653	0.0197672	-0.0324533	0.0174931	0.0382323	-0.0396528
OLFML2A	0.00916316	-0.00257155	-0.00297015	0.00634499	-0.000877456	-0.00174452	-0.00311375	-0.00202488	-0.000512477	-0.00169338
FFAR3	-0.000402522	-0.00154605	0.000763627	-0.00125308	0.00456859	-0.00111594	-0.00103069	-0.00210962	-0.00172665	0.00385233
MARC1	-0.00369413	-0.00643953	7.19425e-05	0.0348897	0.0238179	-0.00488141	-0.0132262	-0.00965066	-0.0029899	-0.0178977
BTLA	0.0193279	0.00663403	0.00149968	-0.00516324	0.0035398	-0.00955135	-0.00681535	-0.0031607	-0.00168126	-0.00462953
C9orf47	-6.46747e-05	-0.000154062	-9.41102e-05	0.0022398	-0.000354565	-0.000248805	-0.00079646	-0.000385581	-0.000284275	0.000142735
TNFRSF4	-0.0108609	0.0415119	-0.0346795	-0.020013	0.00663965	0.0311166	-0.0205337	0.0130965	-0.011105	0.00482756
TNFRSF18	0.0178281	0.0251083	-0.0372585	-0.0293464	-0.0273655	0.0533075	-0.0382101	0.0420203	0.0024588	-0.00854239
PLEKHG7	0.00105422	7.29378e-05	-0.000220626	-6.42314e-06	-9.51297e-05	-4.98744e-05	-0.000393351	-9.5213e-05	-9.43113e-05	-0.000172224
TCL6	0.0311936	-0.000976883	-0.0055788	0.000936859	-0.00280581	-0.00521882	-0.00964149	-0.00145747	-0.000994453	-0.00545674
TTC24	0.0176596	-0.0108965	0.031141	-0.00280255	-0.0104961	-0.000383473	-0.0137983	-0.00686997	-0.00348665	-6.7214e-05
LCN10	0.00540513	-0.000177944	0.000264706	-0.000938262	-0.00099598	-0.000593886	-0.00200421	-0.000843956	-0.000648693	0.000533094
RAB42	-0.00414927	-0.000833276	0.00123145	-0.0202031	0.00886495	-0.00779779	-0.0120527	-0.0117077	-0.00584594	0.0524934
INSC	-0.00368307	-0.00329931	-0.00498662	-0.0189387	0.0544263	-0.0029584	-0.00553505	-0.00620628	-0.00657456	-0.00224434
CNR2	0.0136583	-0.00791485	0.00550629	-0.00282881	0.00247267	0.0028783	-0.00776716	-0.00240174	-0.00143772	-0.00216526
BEND4	0.0560574	-0.0107427	0.00406368	-0.00199623	-0.00814225	-0.00516208	-0.0178964	-0.00500862	-0.00369973	-0.00747304
MAOA	-0.0110701	-0.0139473	0.004063	0.00145589	0.0107648	-0.0185509	-0.0161618	-0.000643853	0.109245	-0.0651545
KAZN	4.37817e-05	-0.00141371	-0.000814198	-0.00194168	0.00653755	8.00266e-05	-0.00146075	-0.00150721	-0.000764919	0.0012411
NCR1	-0.00150802	-0.00206519	0.000675191	-0.00170235	0.00186041	0.00535018	-0.00108064	-0.000787748	-0.000620095	-0.000121745
PAX5	0.0366197	-0.00680315	-0.00103549	-0.00233933	-0.00170661	-0.00719842	-0.0109624	-0.00321275	-0.00211003	-0.0012515
AKR1C3	-0.0145964	0.00524829	-0.0202369	-0.0105267	0.00710658	0.0569789	-0.0151119	0.0127608	-0.0106845	-0.0109382
FAT4	-0.00600492	0.00380817	-0.0353239	-0.00599095	-0.00799361	0.0766068	-0.0146209	-0.00117638	-0.00624144	-0.00306283
COLCA1	0.0638932	-0.00497257	-0.00977934	0.00630027	-0.0035286	-0.00510021	-0.0219319	-0.00824907	-0.00299794	-0.0136339
SEMA4A	0.000388966	-0.00287302	0.00240817	0.0012115	0.00150756	-0.00271022	-0.000197908	0.0003143	0.000796608	-0.000845951
HRH1	-0.00661519	0.000800556	-0.00608964	-0.0133627	-0.0140088	-0.0119664	-0.0182421	0.00369142	0.094554	-0.0287611
TLR7	0.00725808	-0.00335634	-0.00327262	0.00715173	-0.00451883	-0.00558831	0.000690443	-0.00204224	-0.00456044	0.00823852
DTHD1	-0.00819818	-0.0113652	0.017367	-0.00394559	-0.00388634	0.0285239	-0.00708053	-0.0042464	-0.00197983	-0.00518882
GAL3ST4	-0.0106747	0.031018	0.0268098	-0.038349	0.0257415	-0.0348457	-0.0275391	-0.04083	-0.0112625	0.0799316
ZNF860	0.0503133	-0.00100522	-0.012848	-0.00085908	-0.00533088	-0.00123904	-0.0156385	-0.00416517	-0.00274653	-0.00648089
COL13A1	-0.0170695	0.0021568	-0.0584698	-0.0287102	0.0288207	0.101948	-0.0314254	-0.00617626	-0.00734916	0.0162746
FAM177B	0.065231	-0.0123191	-0.0141345	-0.0159112	0.0383966	-0.0154911	-0.0275878	-0.00818407	-0.00658416	-0.00341557
SERPINB2	-0.0220443	-0.0264263	-0.0243034	0.103312	-0.0229361	-0.000101419	-0.0524963	0.0185729	-0.0993986	0.125822
KLHL14	0.036095	-0.00459179	-0.00395884	-0.000972386	-0.0036949	-0.00489104	-0.0109089	-0.00257147	-0.00150774	-0.00299786
KEL	-0.000257872	0.000703624	-0.00121905	-0.0127456	0.0134496	-0.00586588	0.0150711	-0.00203205	-0.00287454	-0.00422929
SH3BGRL2	-0.0277672	-0.0444929	0.177003	-0.00973845	-0.0201235	-0.0460031	-0.0119818	-0.00815508	0.00255623	-0.0112975
SH2D1B	-0.011271	-0.0101619	-0.0101673	-0.0129043	-0.00303867	0.0408893	0.0178301	-0.00335072	-0.00264973	-0.00517591
F5	-0.00899201	0.0233778	-0.0126779	0.0234489	0.0161114	-0.00713588	-0.0118571	-0.0105009	-0.00491704	-0.00685731
HLA-DOA	0.000802718	-0.000424371	0.000465198	-7.13313e-05	-0.000571075	-0.000481249	-0.000134255	6.11255e-05	0.000162083	0.000191157
GPR20	-1.38583e-06	1.42589e-05	-1.03569e-05	-0.000196986	-4.85528e-05	-3.69704e-05	0.000301527	-5.03105e-05	-4.88598e-05	7.76365e-05
KLRC2	-0.00256932	-0.00885738	0.0103377	-0.00144529	-0.00136333	0.0128781	-0.00332106	-0.00247502	-0.0012652	-0.00191921
KLRC3	-0.00978681	-0.0195549	0.00899415	-0.0100561	-0.00840409	0.060502	-0.00932035	-0.00487117	-0.00455543	-0.00294738
CLEC6A	-0.00571565	-0.00641254	-0.00370741	0.0127635	-0.00218808	-0.0101121	-0.00523246	0.0326678	-0.0127018	0.000638874
ANKUB1	-0.00244072	-0.00201108	-0.00190995	-0.00624501	0.0211569	-0.00318437	-0.000831226	-0.00520366	-0.00341558	0.00408472
UBD	-0.00515328	-0.00660865	-0.0035521	-0.0109623	-0.00550125	-0.00279966	-0.00624217	0.0486241	-0.00887815	0.00107347
TCL1B	0.0237245	-0.0027921	-0.00603376	-0.00468726	0.00079007	-0.00142563	-0.00884977	0.00059192	-0.00430922	0.00299121
AC068050.1	0.00371069	-0.00512382	-0.00121402	0.0933649	0.00233675	-0.00518837	-0.0486288	-0.0140097	-0.00149391	-0.0237538
S1PR3	-0.00590404	-0.00764129	-0.00555891	0.045881	0.00136941	-0.00916769	-0.0217001	0.00587205	-0.00671534	0.00356499
KLRK1	-0.0064594	-0.0653734	0.0857655	-0.0172955	-0.00556738	0.0401245	-0.0193231	0.00221189	-0.00509138	-0.00899168
AC120057.1	-0.00136564	-0.000916053	-0.000580963	0.0107153	-0.00119112	-0.00155493	9.47449e-05	-0.00147054	-0.000122995	-0.00360776
PRCD	5.26483e-05	-3.14946e-05	3.9249e-05	-8.65096e-06	6.76843e-06	-1.08033e-05	-3.39537e-05	-3.55925e-06	-1.37335e-05	3.52944e-06
ANG	-0.00374753	-0.00902934	-0.00102572	0.0278919	-0.0149706	-0.0178561	-0.0144252	0.0263115	-0.0124988	0.0193499
MEG3	-0.00995363	-0.0081711	-0.00538905	-0.0100013	-0.00651446	-0.00375125	0.0626393	0.00632167	-0.00454476	-0.0206354
HIST1H1PS1	-0.000269886	-0.000263054	-0.000259926	-0.00043298	0.00231139	-0.000297013	-3.17748e-05	-0.000321573	-0.000184493	-0.000250693
AL031777.1	-0.0029364	-0.00380094	-0.00350731	-0.00614255	0.0350155	-0.00429952	-0.00303693	-0.00493233	-0.00255811	-0.0038014
TAS2R40	-0.00197302	-0.00273651	-0.000278657	-0.0016088	0.0147437	-0.00245446	-0.00135813	-9.07143e-06	-0.00232032	-0.00200474
RN7SKP16	-0.00408869	-0.00402491	-0.00248658	-0.00513579	0.03184	-0.0048979	-0.0010365	-0.0042466	-0.0020705	-0.00385253
SIRPB3P	-0.0030941	-0.00322861	-0.00013664	-0.00595305	0.0236295	-0.00306156	-0.00106017	-0.00307631	-0.00171406	-0.00230502
AC008074.1	-0.00685818	-0.00691198	-0.00504267	-0.0153381	0.0591682	-0.00713333	-0.000406201	-0.0076186	-0.00438643	-0.00547272
AC104809.1	-0.0112465	-0.00654821	-0.00712366	-0.0342432	0.0182075	-0.0157506	0.0810996	-0.0068474	-0.00364098	-0.0139064
AC099552.2	-0.0198979	-0.00837438	-0.0108764	-0.0641159	0.0175873	-0.0259472	0.139616	-0.0059118	-0.00252329	-0.0195562
AP001434.1	-0.00346331	-0.00407718	-0.002483	-0.00345968	0.0288221	-0.00409097	-0.000704882	-0.00434984	-0.00240401	-0.00378921
LINC00937	-0.00180237	-0.00203222	0.000585629	0.010701	0.00486635	-0.00144605	-0.00288905	-0.00276627	-0.000890717	-0.00432634
MROH5	-0.00208676	-0.000481982	-0.00460928	-0.0129558	0.0111259	-0.00653741	0.0267747	-0.00274914	-0.00117597	-0.00730436
SLC9A7P1	-0.00537288	-0.00939186	-0.00978472	0.0692044	-0.00792479	-0.0097248	0.0260962	-0.0127599	-0.00225485	-0.0380868
CCDC26	-0.00244441	-0.00135787	-0.00136901	-0.00739883	0.00561554	-0.00333671	0.0161253	-0.00174572	-0.000877054	-0.00321121
NFE4	-0.00210952	-0.00248376	-0.000365177	-0.00263292	0.0152202	-0.00222503	-0.000512959	-0.00210334	-0.00119258	-0.00159495
AL049651.1	-0.0175406	-0.0153448	-0.0137342	-0.045144	0.123407	-0.0218095	0.0259028	-0.0146351	-0.00849275	-0.0126084
CSF2RBP1	-0.00127522	-0.00123493	-0.0014918	-0.00280358	0.0134839	-0.00158545	-0.00119942	-0.00179064	-0.000947561	-0.00115528
CYP1B1-AS1	-0.00627021	-0.0108479	-0.00179043	0.0561496	0.0234907	-0.00762053	-0.00729126	-0.0134951	-0.00371743	-0.0286074
LINC01271	-0.000248383	-0.00105967	-0.000987585	-0.000553021	0.00699277	-0.00115395	0.000626476	-0.00127838	-0.000623295	-0.00171496
AC002511.2	-0.00155647	-0.00158332	-0.00140749	-0.00237731	0.0139801	-0.00176064	-0.000370653	-0.00214279	-0.00105705	-0.00172434
AL359815.1	-0.00407309	-0.00471423	-0.00513479	-0.00790199	0.0483272	-0.0059294	-0.00434627	-0.00701636	-0.00344969	-0.00576133
ANAPC1P1	-0.00366629	-0.0763619	0.151612	0.0137062	0.025714	-0.0400776	-0.00474101	-0.0243122	-0.00732847	-0.0345446
AL121761.1	0.000723354	-0.00395849	-0.00338806	0.0677245	0.0092113	-0.00427859	-0.0283363	-0.013705	-0.00346826	-0.0205244
ZEB2-AS1	6.7987e-05	-0.000231961	-0.000168417	0.00116044	0.000167103	0.00024707	-0.000158444	-0.000345293	-0.000138953	-0.000599532
MRC1	-0.00438263	-0.00286005	-0.00138286	-0.0133367	-0.00565499	-0.00191712	-0.005911	-0.0264362	0.0417759	0.0201056
MMP12	-0.00537025	-0.00685118	-0.00328958	-0.00737809	-0.00677877	-0.00386909	-0.00459325	0.00763814	0.0577171	-0.0272251
AC011511.5	-0.00363788	-0.0019392	-0.000889691	-0.00709896	-0.00169434	-0.00416582	0.0201307	0.000904614	0.000557829	-0.00216723
AC006486.1	-0.000748557	-0.000103125	0.00018705	-0.00230481	-0.00042619	0.000674183	-0.000726314	-0.00211706	-0.0014566	0.00702143
NUDT3	-0.0045129	-0.0049358	-0.00452373	-0.017836	-0.0069792	-0.00604046	-0.00547724	0.018898	0.00335616	0.0280512
ADORA3	-0.0201518	-0.0172874	-0.00755376	-0.0421666	-0.0166564	-0.013366	-0.0177643	-0.0513787	0.0633141	0.123011

## Sheet: Coefficients of T Helper Cell C
	Th1	Th2	Th17	Th0	iTreg
1	0.675309	0.53334	-1.28749	0.606664	-0.527821
GAB2	-0.030017	0.0969079	0.00689073	-0.0488516	-0.02493
LIMA1	-0.0188802	0.024926	0.00228203	-0.00527992	-0.00304791
CREB3L3	-0.0389875	0.0084669	0.0036408	-0.0385349	0.0654147
EVI5	-0.029265	0.00780362	-0.0130458	-0.0615935	0.0961008
ALPK1	0.101797	-0.0729189	0.0014966	-0.0157102	-0.0146646
TBX21	0.07164	-0.0309256	-0.0381655	-0.00450762	0.00195874
ADD2	-0.0327999	-0.0429583	0.0774746	-0.0118649	0.0101486
IL12RB2	0.0347629	-0.0212091	0.00144741	0.00193729	-0.0169385
ADA2	-0.00436965	0.000170368	-0.00487543	0.0218131	-0.0127384
CCL22	-0.0280898	0.05055	-0.0240979	-0.056879	0.0585166
HOMER2	-0.0846961	0.267937	-0.00756513	-0.0948547	-0.0808208
NCS1	-0.0336431	-0.000266137	0.0377021	-0.0408554	0.0370625
IFNG	0.071195	-0.0321925	-0.0214327	-0.00123993	-0.0163297
IL18RAP	0.0545736	-0.0379216	-0.00902889	-0.0183252	0.0107022
SGK1	0.000696468	-0.000281795	0.000265826	-0.000252426	-0.000428073
PMEPA1	-0.0141032	-0.0119709	0.0116077	-0.00436709	0.0188335
STRIP2	0.00422265	-0.00684378	0.0119754	-0.0126903	0.00333607
AKAP12	-0.0154172	0.034273	0.000344324	-0.0120136	-0.00718661
NAPSA	-0.0113671	-0.0269518	0.0133554	-0.0577913	0.0827547
JCHAIN	-0.0102993	-0.00156238	0.0203112	0.00482611	-0.0132756
CTSL	-0.0301436	-0.0183837	0.0244608	-0.0131846	0.0372511
FOXP4	0.0543203	-0.0210022	-0.00919044	-0.033838	0.00971037
FGFBP2	-0.000562168	-0.000827513	-0.000489361	0.00261111	-0.000732072
FNBP1L	-0.0109329	-0.00240774	0.00966694	-0.007487	0.0111607
DUSP6	-0.0243275	0.0439034	-0.00244859	-0.0140133	-0.00311406
FBLN5	-0.0228126	0.000790016	0.00967436	0.0212541	-0.00890589
RNF157	0.0277655	-0.00196219	-0.0179893	0.00692737	-0.0147414
GRB7	-0.000572709	-0.000482879	-4.84927e-05	-0.00019118	0.00129526
ATP1B1	-0.00732587	-0.00493798	-0.00121358	-0.0132475	0.0267249
GLT1D1	-0.024717	-0.0284093	0.0222306	-0.0487037	0.0795994
LY96	-0.0355488	-0.0324191	-0.00108955	0.0529865	0.016071
PIK3AP1	-8.13078e-05	-0.000423892	0.00174525	-0.000217048	-0.001023
COL6A3	-0.0174441	-0.0306704	0.10824	-0.0529637	-0.00716159
INAVA	-0.136392	-0.0520665	0.183338	-0.123088	0.128209
KRTCAP2	0.0224348	0.0169514	0.00911722	-0.0320082	-0.0164952
ILK	0.0124375	0.00952811	0.00416775	-0.0152218	-0.0109115
IL13	-0.0729524	0.0791779	-0.0378241	0.0570396	-0.0254412
GPR183	-0.0241825	0.00432421	0.00149888	0.0108346	0.00752479
PDE7B	-0.0644177	0.0913393	-0.0290141	0.0440644	-0.041972
CCR9	-0.00819666	-0.0123725	-0.0132303	-0.0239015	0.0577009
KBTBD11	0.00877357	-0.0137382	0.015223	-0.000989485	-0.00926889
FUT7	0.0521488	-0.0854843	0.099213	0.0742464	-0.140124
GPR157	-0.016648	-0.0090298	0.0239727	-0.0164268	0.0181318
NOG	-0.0296536	-0.0225438	0.00890648	0.0401062	0.00318478
TMPRSS6	0.0178633	-0.0397227	0.00027309	-0.11308	0.134666
FHIT	-0.0303399	-0.0199931	-0.00335475	0.0607208	-0.00703311
TMEM229B	-0.0128341	0.00779767	-0.0104287	0.0376133	-0.0221482
ITPRIPL2	0.00826334	0.0756148	-0.0213811	-0.0798397	0.0173427
TRBJ2-2P	-0.00813437	-0.0075387	-0.0035738	0.0130013	0.0062456
IGHG1	-0.024747	0.0131638	0.0678953	-0.017007	-0.0393051
NPM1P24	-0.0129856	-0.00887231	-0.00346865	0.0224995	0.00282705
CEBPD	0.013584	-0.0121685	0.0164641	-0.00452745	-0.0133521
MTND2P28	-0.00927909	-0.00811608	-0.00555631	0.0117728	0.0111787
MIAT	0.0327945	-0.0213974	0.083297	-0.0577589	-0.0369352
MTND1P23	-0.0108407	-0.00917612	-0.00603348	0.0150178	0.0110326
UBXN10-AS1	-0.0218331	-0.0161902	-0.0073241	0.0380087	0.0073387
AL121914.1	-0.0036644	-0.00279621	-0.00141372	0.00626148	0.00161284
MTCO2P12	-0.0113808	-0.00990941	-0.00658465	0.0157425	0.0121324
AC103563.7	-0.0143521	-0.00221578	-0.00489983	0.0189304	0.00253738
AC019205.3	-0.0121772	-0.0104051	-0.0066571	0.0170152	0.0122242
LINC01871	-0.0143292	-0.00343526	-0.0136929	0.0423397	-0.0108824
AC099336.2	-0.00716543	-0.00571711	-0.00314659	0.01081	0.00521917
MTATP8P1	-0.0128597	-0.0107668	-0.00717741	0.0163088	0.0144951
MTND4P12	-0.00910334	-0.00772008	-0.00520077	0.0108274	0.0111968
MTATP6P1	-0.0105525	-0.00768753	-0.0060201	0.012898	0.0113622
MTND6P4	-0.00150526	-0.0013103	-0.000850855	0.00152551	0.00214091
AC139720.1	-0.00655313	-0.00468988	-0.00142415	0.00842255	0.00424461
AC034199.1	-0.0166161	-0.0138404	-0.00880417	-0.0115711	0.0508318
SIGLEC12	-0.000864796	0.000816035	-0.000495476	-0.000296525	0.000840763
LINC00239	-0.00440005	-0.00368933	0.00207535	0.00371142	0.00230262
MTCO1P40	-0.00819681	-0.00701947	-0.00459076	0.00975024	0.0100568
AC004585.1	-0.00513881	-0.00870743	0.00528436	0.0156899	-0.00712797
